# Supplementary material for: Analytic Thinking and Political Orientation in the Corona Crisis
Source: Front Psychol. 2021 Jul 22;12:631800. doi: 10.3389/fpsyg.2021.631800 (PMC8341110; doi:10.3389/fpsyg.2021.631800)
Supplement: Supplementary file 1 [file Data_Sheet_1.zip]

Archive with 7 entries (6 files):
- Supplementary Materials/
- Supplementary Materials/Main analyses.html
- __MACOSX/Supplementary Materials/._Main analyses.html
- Supplementary Materials/Data cleaning, CFAs, descriptives, and correlations.docx
- __MACOSX/Supplementary Materials/._Data cleaning, CFAs, descriptives, and correlations.docx
- Supplementary Materials/Data preparations and cleaning.html
- __MACOSX/Supplementary Materials/._Data preparations and cleaning.html
